# Supplementary material for: Synthesis, Biological Evaluation and Molecular Modeling Studies of Naphthoquinone Sulfonamides and Sulfonate Ester Derivatives as P2X7 Inhibitors
Source: Molecules. 2023 Jan 6;28(2):590. doi: 10.3390/molecules28020590 (PMC9866630; doi:10.3390/molecules28020590)
Supplement: Supplementary file 1 [file molecules-28-00590-s001.zip]

Archive with 1 entries (1 files):
- molecules-2085366-supplementary.pdf
